# Supplementary material for: Development of a quantitative metagenomic approach to establish quantitative limits and its application to viruses
Source: Nucleic Acids Res. 2025 Feb 27;53(5):gkaf118. doi: 10.1093/nar/gkaf118 (PMC11878531; doi:10.1093/nar/gkaf118)
Supplement: gkaf118_Supplemental_Files [file gkaf118_supplemental_files.zip]

Archive with 2 entries (2 files):
- Langenfeld_QuantMeta_SI_NAR_resub.pdf
- Langenfeld_SI_Tables_resub.xlsx
